# Supplementary material for: A new electron diffraction approach for structure refinement applied to Ca3Mn2O7
Source: Acta Crystallogr A Found Adv. 2021 Mar 17;77(Pt 3):196–207. doi: 10.1107/S2053273321001546 (PMC8127389; doi:10.1107/S2053273321001546)
Supplement: Supplementary file 1 [file a-77-00196-sup1.cif]

data_302K

# Ca3 Mn2 O7 at 302 K

#==============================================================================
# PROCESSING SUMMARY (IUCr Office Use Only)

_journal_date_recd_electronic     2020-11-10
_journal_date_to_coeditor         ?
_journal_date_from_coeditor       ?
_journal_date_accepted            2021-02-09
_journal_date_printers_first      ?
_journal_date_printers_final      ?
_journal_date_proofs_out          ?
_journal_date_proofs_in           ?
_journal_coeditor_name            ?
_journal_coeditor_code            LU5005SUP1
_journal_coeditor_notes
;
;
_journal_paper_category           FA
_journal_techeditor_code          A210154
_iucr_compatibility_tag           ACTA95
_journal_techeditor_notes  
;
;
_journal_coden_ASTM               ?
_journal_name_full                ?
_journal_year                     ?
_journal_volume                   ?
_journal_issue                    ?
_journal_page_first               ?
_journal_page_last                ?
_journal_suppl_publ_number        ?
_journal_suppl_publ_pages         ?

#==============================================================================

_audit_creation_date 2020-11-06

_publ_contact_author_name     'Beanland, Richard'
_publ_contact_author_address
;
Department of Physics
University of Warwick   
Gibbet Hill Rd
Coventry CV4 7AL
UK
;

_publ_contact_author_email     r.beanland@warwick.ac.uk

_publ_section_title
;
Structural refinement of Ca3Mn2O7 using electron diffraction
;

loop_
    _publ_author_name
    _publ_author_address
    'Beanland, Richard'
;
Department of Physics
University of Warwick   
Gibbet Hill Rd
Coventry CV4 7AL
UK
;
    'Smith, Kerrie'
;
Department of Physics
University of Warwick   
Gibbet Hill Rd
Coventry CV4 7AL
UK
;
    'Vanek, Premysl'
;
Institute of Physics
Academy of Sciences of the Czech Republic
Na Slovance 2
182 21 Prague 8
Czech Republic
;
    'Zhang, Huairuo'
;
National Institute of Standards and Technology,
Material Measurement Laboratory,
100 Bureau Drive,
Gaithersburg,
MD 20899
USA
;
    'Hubert, Alex'
;
Department of Physics
University of Warwick   
Gibbet Hill Rd
Coventry CV4 7AL
UK
;
    'Evans, Keith'
;
Department of Physics
University of Warwick   
Gibbet Hill Rd
Coventry CV4 7AL
UK
;
    'Roemer, Rudolf'
;
Department of Physics
University of Warwick   
Gibbet Hill Rd
Coventry CV4 7AL
UK
;
    'Kamba, Stanislav'
;
Institute of Physics
Academy of Sciences of the Czech Republic
Na Slovance 2
182 21 Prague 8
Czech Republic
;

_publ_section_synopsis
;
Refinement of atomic coordinates in the Ruddlesden-Popper oxide Ca_3 Mn_2 O_7 
to picometre precision using electron diffraction.
;

_diffrn_ambient_temperature 302

_chemical_formula_sum           'Ca3 Mn2 O7'
_chemical_formula_moiety        'Ca3 Mn2 O7'
_symmetry_cell_setting          orthorhombic
_symmetry_space_group_name_H-M  'C m c 21'
_symmetry_Int_Tables_number     36

_cell_length_a      19.460
_cell_length_b      5.243
_cell_length_c      5.239
_cell_angle_alpha   90.00
_cell_angle_beta    90.00
_cell_angle_gamma   90.00
_cell_volume        534.53

loop_
    _symmetry_equiv_pos_site_id
    _symmetry_equiv_pos_as_xyz
    1 x,-y,z+1/2                    
    2 -x,-y,z+1/2                   
    3 -x,y,z                        
    4 x,y,z                         
    5 x+1/2,-y+1/2,z+1/2            
    6 -x+1/2,-y+1/2,z+1/2           
    7 -x+1/2,y+1/2,z                
    8 x+1/2,y+1/2,z

loop_
    _atom_site_label
    _atom_site_type_symbol
    _atom_site_symmetry_multiplicity
    _atom_site_Wyckoff_symbol
    _atom_site_fract_x
    _atom_site_fract_y
    _atom_site_fract_z
    _atom_site_B_iso_or_equiv
    _atom_site_occupancy
    Ca1  Ca  4  a  0.0000     0.2654(8)   0.7360(6)   0.91(2)    1.016
    Ca2  Ca  8  b  0.1861(1)  0.2657(5)   0.7578(4)   0.793(12)  1.014
    Mn1  Mn  8  b  0.0978(1)  0.2500(20)  0.2500(5)   0.52(2)    1.019
    O1   O   4  a  0.0000     0.2947(11)  0.2513(10)  2.26(7)    0.950
    O2   O   8  b  0.1045(1)  0.5297(9)   0.0258(10)  1.45(6)    0.908
    O3   O   8  b  0.0889(1)  0.0335(9)   0.9649(10)  1.54(6)    0.900
    O4   O   8  b  0.1964(1)  0.2118(9)   0.2455(7)   1.84(4)    0.960

#==============================================================================

data_373K

# Ca3 Mn2 O7 at 373 K

_diffrn_ambient_temperature 373

_chemical_formula_sum           'Ca3 Mn2 O7'
_chemical_formula_moiety        'Ca3 Mn2 O7'
_symmetry_cell_setting          orthorhombic
_symmetry_space_group_name_H-M  'C m c 21'
_symmetry_Int_Tables_number     36

_cell_length_a      19.435
_cell_length_b      5.258
_cell_length_c      5.247
_cell_angle_alpha   90.00
_cell_angle_beta    90.00
_cell_angle_gamma   90.00
_cell_volume        536.19

loop_
    _symmetry_equiv_pos_site_id
    _symmetry_equiv_pos_as_xyz
    1 x,-y,z+1/2                    
    2 -x,-y,z+1/2                   
    3 -x,y,z                        
    4 x,y,z                         
    5 x+1/2,-y+1/2,z+1/2            
    6 -x+1/2,-y+1/2,z+1/2           
    7 -x+1/2,y+1/2,z                
    8 x+1/2,y+1/2,z                 
loop_
    _atom_site_label
    _atom_site_type_symbol
    _atom_site_symmetry_multiplicity
    _atom_site_Wyckoff_symbol
    _atom_site_fract_x
    _atom_site_fract_y
    _atom_site_fract_z
    _atom_site_B_iso_or_equiv
    _atom_site_occupancy
    Ca1  Ca  4  a  0.0000     0.2675(7)   0.7425(6)   0.91(2)    1.0
    Ca2  Ca  8  b  0.1863(1)  0.2679(5)   0.7522(4)   0.793(12)  1.0
    Mn1  Mn  8  b  0.0979(1)  0.2500(20)  0.2480(5)   0.52(2)    1.0
    O1   O  4   a  0.0000     0.2954(11)  0.2524(10)  2.26(7)    1.0
    O2   O  8   b  0.1026(2)  0.5292(11)  0.0240(11)  1.45(6)    1.0
    O3   O  8   b  0.0912(2)  0.0280(10)  0.9659(11)  1.54(6)    1.0
    O4   O  8   b  0.1967(1)  0.2043(6)   0.2440(7)   1.84(4)    1.0


#==============================================================================

data_473K

# Ca3 Mn2 O7 at 473 K

_diffrn_ambient_temperature 473

_chemical_formula_sum           'Ca3 Mn2 O7'
_chemical_formula_moiety        'Ca3 Mn2 O7'
_symmetry_cell_setting          orthorhombic
_symmetry_space_group_name_H-M  'C m c 21'
_symmetry_Int_Tables_number     36

_cell_length_a     19.425
_cell_length_b      5.278
_cell_length_c      5.259
_cell_angle_alpha   90.00
_cell_angle_beta    90.00
_cell_angle_gamma   90.00
_cell_volume        539.18

loop_
    _symmetry_equiv_pos_site_id
    _symmetry_equiv_pos_as_xyz
      1 x,-y,z+1/2                    
      2 -x,-y,z+1/2                   
      3 -x,y,z                        
      4 x,y,z                         
      5 x+1/2,-y+1/2,z+1/2            
      6 -x+1/2,-y+1/2,z+1/2           
      7 -x+1/2,y+1/2,z                
      8 x+1/2,y+1/2,z                 
loop_
    _atom_site_label
    _atom_site_type_symbol
    _atom_site_symmetry_multiplicity
    _atom_site_Wyckoff_symbol
    _atom_site_fract_x
    _atom_site_fract_y
    _atom_site_fract_z
    _atom_site_B_iso_or_equiv
    _atom_site_occupancy
    Ca1  Ca  4  a  0.0000     0.2835(4)   0.7500     0.96(2)   1.0
    Ca2  Ca  8  b  0.1863(1)  0.2759(3)   0.7500     1.04(2)   1.0
    Mn1  Mn  8  b  0.0976(1)  0.2620(10)  0.2500     0.75(2)   1.0
    O1   O   4  a  0.0000     0.2159(11)  0.2500     1.29(7)   1.0
    O2   O   8  b  0.0960(1)  0.5318(5)   0.0318(5)  2.50(10)  1.0
    O3   O   8  b  0.0960(1)  0.0318(5)   0.9682(5)  2.46(9)   1.0
    O4   O   8  b  0.1960(1)  0.2043(6)   0.2500     1.65(4)   1.0


#==============================================================================

data_573K

# Ca3 Mn2 O7 at 573 K

_diffrn_ambient_temperature 573

_chemical_formula_sum           'Ca3 Mn2 O7'
_chemical_formula_moiety        'Ca3 Mn2 O7'
_symmetry_cell_setting          orthorhombic
_symmetry_space_group_name_H-M  'C m c 21'
_symmetry_Int_Tables_number     36

_cell_length_a      19.440
_cell_length_b      5.300
_cell_length_c      5.275
_cell_angle_alpha   90.00
_cell_angle_beta    90.00
_cell_angle_gamma   90.00
_cell_volume        543.49

loop_
    _symmetry_equiv_pos_site_id
    _symmetry_equiv_pos_as_xyz
    1 x,-y,z+1/2                    
    2 -x,-y,z+1/2                   
    3 -x,y,z                        
    4 x,y,z                         
    5 x+1/2,-y+1/2,z+1/2            
    6 -x+1/2,-y+1/2,z+1/2           
    7 -x+1/2,y+1/2,z                
    8 x+1/2,y+1/2,z                 
loop_
    _atom_site_label
    _atom_site_type_symbol
    _atom_site_symmetry_multiplicity
    _atom_site_Wyckoff_symbol
    _atom_site_fract_x
    _atom_site_fract_y
    _atom_site_fract_z
    _atom_site_B_iso_or_equiv
    _atom_site_occupancy
    Ca1  Ca  4  a  0.0000     0.2775(4)   0.7500     1.21(2)  1.0
    Ca2  Ca  8  b  0.1861(1)  0.2711(3)   0.7500     1.06(1)  1.0
    Mn1  Mn  8  b  0.0976(1)  0.2550(20)  0.2500     0.76(2)  1.0
    O1   O   4  a  0.0000     0.2939(9)   0.2500     0.79(3)  1.0
    O2   O   8  b  0.0964(1)  0.5267(5)   0.0267(5)  2.58(9)  1.0
    O3   O   8  b  0.0964(1)  0.0267(5)   0.9733(5)  2.60(9)  1.0
    O4   O   8  b  0.1966(1)  0.2043(6)   0.2500     0.99(3)  1.0


#==============================================================================

data_673K

# Ca3 Mn2 O7 at 673 K

_diffrn_ambient_temperature 673

_chemical_formula_sum           'Ca3 Mn2 O7'
_chemical_formula_moiety        'Ca3 Mn2 O7'
_symmetry_cell_setting          orthorhombic
_symmetry_space_group_name_H-M  'C m c 21'
_symmetry_Int_Tables_number     36

_cell_length_a      19.455
_cell_length_b      5.325
_cell_length_c      5.290
_cell_angle_alpha   90.00
_cell_angle_beta    90.00
_cell_angle_gamma   90.00
_cell_volume        548.03

loop_
    _symmetry_equiv_pos_site_id
    _symmetry_equiv_pos_as_xyz
    1 x,-y,z+1/2                    
    2 -x,-y,z+1/2                   
    3 -x,y,z                        
    4 x,y,z                         
    5 x+1/2,-y+1/2,z+1/2            
    6 -x+1/2,-y+1/2,z+1/2           
    7 -x+1/2,y+1/2,z                
    8 x+1/2,y+1/2,z                 

loop_
    _atom_site_label
    _atom_site_type_symbol
    _atom_site_symmetry_multiplicity
    _atom_site_Wyckoff_symbol
    _atom_site_fract_x
    _atom_site_fract_y
    _atom_site_fract_z
    _atom_site_B_iso_or_equiv
    _atom_site_occupancy
    Ca1  Ca  4  a  0.0000     0.2735(5)   0.7500     1.65(2)  1.0
    Ca2  Ca  8  b  0.1865(1)  0.2692(4)   0.7500     1.59(1)  1.0
    Mn1  Mn  8  b  0.0978(1)  0.2500(15)  0.2500     0.88(2)  1.0
    O1   O   4  a  0.0000     0.2870(10)  0.2500     2.30(5)  1.0
    O2   O   8  b  0.0962(1)  0.5289(5)   0.0289(5)  2.23(8)  1.0
    O3   O   8  b  0.0962(1)  0.0289(5)   0.9711(5)  2.38(8)  1.0
    O4   O   8  b  0.1965(1)  0.2129(6)   0.2500     2.15(3)  1.0


#==============================================================================
